# Supplementary material for: Performance Evaluation of SARS-CoV-2 Viral Transport Medium Produced by Bangladesh Reference Institute for Chemical Measurements
Source: Diagnostics (Basel). 2023 May 4;13(9):1622. doi: 10.3390/diagnostics13091622 (PMC10177798; doi:10.3390/diagnostics13091622)
Supplement: Supplementary file 1 [file diagnostics-13-01622-s001.zip]

Archive with 1 entries (1 files):
- diagnostics-2183834-supplementary.pdf
